# Supplementary material for: Identification and Validation of Potential miRNAs, as Biomarkers for Sepsis and Associated Lung Injury: A Network-Based Approach
Source: Genes (Basel). 2020 Nov 10;11(11):1327. doi: 10.3390/genes11111327 (PMC7696689; doi:10.3390/genes11111327)
Supplement: Supplementary file 1 [file genes-11-01327-s001.zip]

Archive with 1 entries (1 files):
- genes-960326-supplementary.docx
